# Supplementary material for: Analysis of social media use by European plastic surgery societies: A missing link for #PlasticSurgery
Source: PLoS One. 2021 Oct 14;16(10):e0258120. doi: 10.1371/journal.pone.0258120 (PMC8516210; doi:10.1371/journal.pone.0258120)
Supplement: S1 Dataset — (XLSX) [file pone.0258120.s001.xlsx]

## Sheet: Tabelle1
State	Population 2018	Society	Abbreviation	Facebook (yes/no)	Instagram (yes/no)	Twitter (yes/no)	Follower Facebook (12.12.2019)	Follower Instagram (11.12.2019)	Follower Twitter	Active Facebook posts 2018	Active Instagram posts 2018	Active Twitter posts 2018	Inactive Facebook posts 2018	Inactive Instagram posts 2018	Inactive Twitter posts 2018	First activity more than 1 year FB	First activity more than 1 year Ig	First activity more than 1 year Tw
Europe		European Association of Plastic Surgeons	EURAPS	yes	yes	yes	1752	249	11	22	0	0	6	18	47	yes	yes	no (10/18)
			ESPRAS	no	no	no	0	0	0	0	0	0	3		35
USA		The American Board of Plastic Surgery	ASPS	yes	yes	yes	83217	32.9k	29.7k	457	607	1036	4		112	yes	yes	yes
Albania	2934363	/	/	no	no	no	0	0	0	0	0	0	0	0	0
Andorra	76953	/	/	no	no	no	0	0	0	0	0	0	0	0	0
Armenia		Armenian Association of Plastic Reconstructive and Aesthetic Surgeons	AAPRAS	yes			46			0			1			yes
Austria	8751820	Österreichische Gesellschaft für Plastische, Ästhetische und Rekonstruktive Chirurgie	ÖGPÄRC	no	no	no	0	0	0	0	0	0	9	3	3
Azerbaijan		Plastik Cərrahiyyə İctimai Birliyi (Society of Plastic Surgery)	PCİB	no			0			0			3
Belarus	9452113	Таварыства пластычнай, рэканструкцыйнай і эстэтычнай хірургіі (Belarusian Society of Plastic Surgeons)		no	no	no	0	0	0	0	0	0	0	0	0
Belgium	11498519	Royal Belgian Society for Plastic Surgery	RBSPS	yes	yes	yes	1286	127	158	24	3	2	2	17	12
Bosnia and Herzegovina	3503554	/	/	no	no	no	0	0	0	0	0	0	0	0	0
Bulgaria	7036848	Българска асоциация по пластична, реконструктивна и естетична хирургия (Bulgarian Association of Plastic, Reconstructive and Aesthetic Surgery)	BULAPRAS	no	no	no	0	0	0	0	0	0	0	0	0
Croatia	4164783	Hrvatsko društvo za plastičnu, rekonstrukcijsku i estetsku kirurgiju	HDPREK	no	no	no	0	0	0	0	0	0	0	0	0
Cyprus		Cyprus Society of Plastic Reconstructive & Aesthetic Surgery	CySPRAS	yes			263			3						no
Czechia	10625250	/	/	no	no	no	0	0	0	0	0	0	0	0	0
Denmark	5754356	Dansk Selskab for Plastik- og Rekonstruktionskirurgi	DSPR	no	no	no	0	0	0	0	0	0	0	1	0
Estonia	1306788	Estonian Society for Plastic and Reconstructive surgery	EPRS	no	no	no	0	0	0	0	0	0	0	0	0
Finland	5542517	Suomen Plastiikkakirurgiyhdistys Chirurgi Plastici Fenniae ry		no	no	no	0	0	0	0	0	0	0	0	0
France	65233271	Société Française de Chirurgie Plastique Reconstructrice et Esthétique	SOFCEP	yes	yes	yes	1467	854	75	64	128	27	3	94	36	yes	yes	yes
France		Société Française de Chirurgie Plastique, Reconstructrice et Esthétique	SoFCPRE	yes			279			6						yes
Georgia		Georgia Society of Plastic Surgeons	GSPS	yes			106			1						yes
Germany	82293457	Deutsche Gesellschaft der Plastischen, Rekonstruktiven und Ästhetischen Chirurgen	DGPRÄC	yes	yes	yes	701	369	193	10	0	7	10	98	36			yes
Greece	11142161	Ελληνική Εταιρεία Πλαστικής Ανασυγκροτητικής και Αισθητικής Χειρουργικής (Hellenic Society of Plastic Reconstructive and Aesthetic Surgery)	HESPRAS	no	no	no	0	0	0	0	0	0	3	0	0
Hungary	9688847	Magyar Plastikai Helyreállíto és Esztétikai Sebész Társaság (Hungarian Society of Plastic, Reconstructive and Aesthetic Surgery)	HSPRAS	no	no	no	0	0	0	0	0	0	0	1	0
Iceland	33778	/	/	no	no	no	0	0	0	0	0	0	0	0	0
Ireland	4803748	Irish Association of Plastic Surgeons	IAPS	yes	no	yes	81	0	310	3	0	6	4	1	11	yes
Israel		Israeli Society of Plastic Reconstructive & Aesthetic Surgery		no									1
Italy	59290969	Societa Italiana di Chirurgia Plastica Riconstruttiva ed Estetica	SICPRE	yes	yes	yes	2019	430	95	166	0	3	3	221	32	yes	no	yes
Kazakhstan		Kazakhstan Society of Aesthetic and Plastic Surgery (NSAPS)		no			0			0			0
Kyrgyzstan		/	/	no
Latvia	1929938	Latvijas Plastikas ķirurgu asociācija		no	no	no	0	0	0	0	0	0	1	0	0
Liechtenstein	38155	/	/	no	no	no	0	0	0	0	0	0	0	0	0
Lithuania	2876475	Lietuvos plastinės ir rekonstrukcinės chirurgijos draugija	PRCH	yes	no	no	204	0	0	17	0	0	2	0	0	yes
Luxembourg	590321	/	/	no	no	no	0	0	0	0	0	0	0	0	0
Macedonia	2085051	Macedonian Association of Plastic, Reconstructive and Aesthetic Surgeons	MAPRAS	no	no	no	0	0	0	0	0	0	0	0	0
Malta	432089	/	/	no	no	no	0	0	0	0	0	0	0	0	0
Monaco	38897	/	/	no	no	no	0	0	0	0	0	0	0	0	0
Montenegro	629219	/	/	no	no	no	0	0	0	0	0	0	0	0	0
Netherlands	17084459	Nederlandse Vereniging voor Plastische Chirurgie	NVPC	yes	no	yes	400	0	1096	8	0	38	3	10	8			yes
Norway	5353363	Norsk Plastikkirurgisk Forening	/	no	no	no	0	0	0	0	0	0	1	0	0
Poland	38104832	Polskie Towarzystwo Chirurgii Plastycznej, Rekonstrukcyjnej i Estetycznejj	PTCHPRIE	yes	no	no	1224	0	0	17	0	0	3	7	0
Portugal	10291196	Sociedade Portuguesa de Cirurgia Plástica Reconstrutiva e Estética	SPCPRE	yes	no	no	1594	0	0	16	0	0	5	6	4
Republic of Moldova	4041065	Moldavian Association of Plastic, Reconstructive and Aesthetic Surgery	/	no	no	no	0	0	0	0	0	0	0	0	0
Romania	19580634	Asociația Chirurgilor Plasticieni din România	ACPR	yes	no	no	1473	0	0	0	0	0	7	4	0	yes
Russian Federation	143964709	РОССИЙСКОЕ ОБЩЕСТВО ПЛАСТИЧЕСКИХ, РЕКОНСТРУКТИВНЫХ И ЭСТЕТИЧЕСКИХ ХИРУРГОВ (Russian Society of Plastic, Reconstructive and Aesthetic Surgery )	SPRAS	yes	no	no	60	0	0	44	0	0	5	709	0	no (04/18)
San Marino	33557	/	/	no	no	no	0	0	0	0	0	0	0	0	0
Serbia	8762027	Udruženje estetskih plastičnih hirurga Srbije	SRBSAPS	no	no	no	0	0	0	0	0	0	13	14	0
Slovakia	5449816	Slovenská spoločnosť plastickej a estetickej chirurgie	SSPAS	no	no	no	0	0	0	0	0	0	1	0	0
Slovenia	2081260	/		no	no	no	0	0	0	0	0	0	0	0	0
Spain	46397452	Sociedad Española de Cirugia Plastica Reparadora y Estètica	SECPRE	yes	yes	yes	3666	1079	3489	315	0	287	9	817	89		no (01/19)	yes
Sweden	9982709	Svensk Plastikkirurgisk Förening	SPKF	no	no	yes	0	0	26	0	0	10	6	0	2			no (12/18)
Switzerland	8544034	Swiss Society of Plastic Reconstructive and Aesthetic Surgery	SGPRAC	yes	no	no	115	0	0	5	0	0	6	0	0
Tajikistan		-	-	no
Turkey		Türk Plastik Rekonstrüktif ve Estetik Cerrahi Derneği	TRPECD	yes	yes - no	yes	3457	5872 -0	1076	214	126 - 0	117	2	59 - 2	32			yes
Turkmenistan		-	-	no
Ukraine	44009214	Товариство естетичних пластичних хірургів України (Ukrainian Society of Aesthetic Plastic Surgeons)	USAPS	yes	yes	no	531	2	0	73	0	0	17	100	0
United Kingdom	66573504	British Association of Plastic, Reconstructive and Aesthetic Surgeons	BAPRAS	yes	yes	yes	411	855	6523	10	0	300	12	106	42	no (12/18)	no (02/19)
Uzbekistan		Society of Plastic, Reconstructive and Aesthetic Surgeons of Uzbekistan		no			0			0			0
